# Supplementary material for: Red Ginseng Dietary Fiber Shows Prebiotic Potential by Modulating Gut Microbiota in Dogs
Source: Microbiol Spectr. 2023 Jun 27;11(4):e00949-23. doi: 10.1128/spectrum.00949-23 (PMC10433987; doi:10.1128/spectrum.00949-23)
Supplement: Supplemental file 2 — Supplemental material. Download spectrum.00949-23-s0002.xlsx, XLSX file, 0.01 MB [file spectrum.00949-23-s0002.xlsx]

## Sheet: Sheet1
Complete blood count, blood chemistry analysis and body weight of participant dogs during the study period.
		Low-dose (n=12)			High-dose (n=16)			Control (n=12)
	Reference interval	0 week	4 week	8 week	0 week	4 week	8 week	0 week	4 week	8 week
White blood cell count	5.05~16.7	9.17	7.73	8.13	8.78	8.52	8.56	8.19	8.96	8.74
		-3.13	-2.25	-2.96	-2.42	-2.04	-2.81	-2.11	-2.85	-2.56
Monocytes	0.16~1.12	0.46	0.39	0.45	0.44	0.44	0.46	0.42	0.41	0.44
		-0.36	-0.21	-0.41	-0.21	-0.16	-0.24	-0.14	-0.14	-0.19
Lymphocytes	1.05~5.1	1.85	1.72	1.76	2.04	2.2	2.08	2.06	2.54	2.37
		-0.77	-0.44	-0.6	-0.6	-0.71	-0.86	-0.83	-1.26	-1.02
Neutrophils	2.95~11.4	6.44	5.31	5.55	5.84	5.39	5.6	5.29	5.52	5.45
		-2.23	-2.33	-2.48	-2.21	-1.64	-2.49	-1.56	-1.8	-2.17
Eosinophils	0.06~1.23	0.56	0.4	0.36	0.43	0.48	0.39	0.4	0.45	0.45
		-0.32	-0.21	-0.19	-0.26	-0.34	-0.23	-0.21	-0.02	-0.4
Bsophils	0~0.1	0.03	0.02	0.03	0.03	0.02	0.02	0.02	0.02	0.03
		-0.01	-0.02	-0.02	-0.02	-0.01	-0.02	-0.02	-0.02	-0.03
Hemoglobin	13.1~20.5	18.69	18.11	17.88	18.36	18.64	18.1	18.57	19.56	18.07
		-3.77	-2.25	-1.62	-1.9	-2.13	-2.19	-1.2	-3.7	-1.66
Red blood cell count	5.65~8.87	7.94	7.71	7.62	7.92	8.03	7.71	8.13	8.49	7.86
		-1.37	-0.98	-0.79	-0.86	-0.95	-0.97	-0.53	-1.63	-0.82
Mean corpuscular volume	61.6~73.5	65.68	66.39	65.78	65.97	65.55	66.01	64.96	65.07	64.97
		-2.68	-2.67	-3.1	-3.88	-3.5	-3.07	-3.18	-3.46	-3.83
Mean corpuscular hemoglobin	21.2~25.9	23.45	23.52	23.52	23.24	23.24	23.46	22.84	23.06	23.02
		-1.18	-1.11	-1.05	-1.28	-1.24	-1.15	-1.15	-0.99	-1.3
Mean corpuscular hemoglobin concentration	32~37.9	35.71	35.42	35.76	35.24	35.47	37.23	51.63	35.47	35.44
		-1.21	-1.06	-1.03	-0.69	-0.31	-7	-0.82	-0.92	-0.72
Red cell distribution width	13.6~21.7	18.18	17.85	17.36	18.34	18.97	18.52	19.21	19.28	18.15
		-2.13	-2.31	-2.44	-1.89	-1.66	-1.99	-1.38	-2.12	-2.3
Reticulocyte count	10~110	74.79	68.24	57.16	61.71	83.44	71.7	71.41	82.82	77.98
		-36.14	-34.79	-29.8	-42.49	-35.86	-30.79	-32.89	-37.49	-39.66
Packed cell volume	37.3~61.7	52.24	51.16	46.46	50.41	52.59	50.83	52.71	55.14	50.93
		-9.87	-6.51	-12.1	-10.53	-6.1	-6.12	-3.75	-10.29	-4.96
Platelet count	148~484	300.57	304.72	361	320.69	309.5	319.19	280.55	304.37	292.82
		-92.58	-102.92	-120.61	-100.73	-118.71	-101.37	-126.3	-103.5	-115.66
Mean platelet volume	8.7~13.2	11.8	11.49	11.44	11.97	12.34	12.48	12.4	12.28	12.39
		-1.03	-1.12	-1.02	-1.43	-1.37	-1.55	-1.08	-1.06	-1.21
Platelet distribution width	9.1~19.4	13.31	12.17	11.43	13.39	12.87	13.01	12.96	13.22	13.19
		-1.77	-1.93	-1.56	-3.33	-2.39	-1.93	-1.67	-1.71	-2.15
Plateletcrit	0.14~0.46	0.35	0.37	0.43	0.38	0.37	0.39	0.34	0.37	0.37
		-0.11	-0.09	-0.12	-0.1	-0.12	-0.11	-0.14	-0.12	-0.11
Na+	144~160	160.5	160	159.19	156.69	160.56	159.44	158.9	160.21	160.06
		-4.68	-6.36	-5.13	-3.59	-6.03	-3.52	-4.83	-6.77	-5.44
K+	3.5~5.8	4.61	4.68	4.44	4.56	4.77	4.51	4.59	4.99	4.8
		-0.33	-0.71	-0.37	-0.46	-0.53	-0.51	-0.45	-0.89	-0.73
Cl-	109~122	114.46	117.41	114.25	116.88	108.89	113.06	117.7	115	116.18
		-2.5	-9.3	-2.57	-4.18	-24.55	-3.17	-7.12	-3.64	-6.82
Alanine aminotransferase	10~100	89.28	101.65	85.56	68.56	58.5	54.56	51.44	57.74	61.53
		-64.73	-84.47	-58.74	-45.5	-51.71	-38.54	-31.09	-36.73	-37.83
Aspartate aminotransferase	0~50	34.08	34.76	8.06	34.94	29	29.13	30.85	41.63	30.24
		-7.43	-15.94	-5.46	-8.35	-10.4	-11.51	-12.61	-13.52	-10.37
Alkaline phosphatase	23~212	133.25	93.41	81.2	68.56	93.33	81.06	49.3	49.89	62.88
		-196.4	-106.9	-104.46	-49.01	-84.24	-54.16	-34.84	-21.85	-32.6
Gamma-glutamyl transferase	0~7	0	2.59	0.38	0.19	1.39	1.13	0.05	1.05	0.35
		0	-8.08	-1.02	-0.75	-3.87	-3.26	-0.22	-2.34	-1.06
Total bilirubin	0~0.9	0.19	0.28	0.2	0.19	0.26	0.26	0.17	0.23	0.26
		-0.05	-0.36	-0.09	-0.06	-0.14	-0.2	-0.06	-0.14	-0.16
Glucose	70~143	113.54	113.06	109.13	115	111.28	110.25	110.8	98.11	106.76
		-12.82	-15.61	-9.85	-15.65	-14.24	-14.39	-13.17	-29.46	-10.62
Total protein	5.2~8.2	6.68	6.68	6.41	6.61	6.63	6.63	6.59	6.78	6.69
		-0.34	-0.91	-0.36	-0.44	-0.43	-0.72	-0.52	-0.51	-0.48
Globulin	2.5~4.5	3.08	3.09	2.99	3.09	3.14	3.24	2.98	3.19	3.19
		-0.28	-0.78	-0.3	-0.41	-0.37	-0.6	-0.45	-0.43	-0.42
Total cholesterol	111~312	179.46	199.59	197	179.88	209.94	206.44	184.65	196.11	191.65
		-41.07	-49.05	-43.16	-54.16	-70.41	-77.81	-47.76	-42.74	-47.5
Calcium	7.9~12	10.5	10.24	9.94	10.48	10.38	10.11	12.32	15.47	14.47
		-0.36	-0.7	-0.33	-0.68	-0.85	-0.93	-3.61	-4.5	-5.99
Blood urea nitrogen	7~27	16.62	16.94	13.81	19.06	17.17	15.38	13.13	10.59	9.64
		-4.82	-6.91	-5.27	-6.81	-7.46	-6.12	-3.28	-1.27	-2.74
Creatinine	0.5~1.8	0.92	0.98	0.94	0.95	1.04	1.01	1.01	0.98	0.96
		-0.23	-0.27	-0.24	-0.3	-0.34	-0.26	-0.19	-0.27	-0.21
Phosphorus	2.6~6.8	3	3.14	2.58	3.13	3.31	3.24	3.18	4.68	3.14
		-1.1	-1	-0.67	-0.84	-0.88	-0.85	-0.81	-5.91	-0.58
Immunoglobulin G	-	12.77	8.59	8.47	11.88	8.69	9.22	10.44	7.62	7.51
		-4.69	-4.45	-2.66	-4.19	-3.13	-3.12	-3.19	-1.37	-1.32
Body weight		6.37 (3.44)	6.50 (3.64)	6.33 (3.45)	5.87 (3.00)	5.87 (2.97)	5.87 (2.99)	6.35 (3.15)	6.41 (3.16)	6.40 (3.17)
