# Supplementary material for: Red Ginseng Dietary Fiber Shows Prebiotic Potential by Modulating Gut Microbiota in Dogs
Source: Microbiol Spectr. 2023 Jun 27;11(4):e00949-23. doi: 10.1128/spectrum.00949-23 (PMC10433987; doi:10.1128/spectrum.00949-23)
Supplement: Supplemental file 3 — Supplemental material. Download spectrum.00949-23-s0003.xlsx, XLSX file, 0.02 MB [file spectrum.00949-23-s0003.xlsx]

## Sheet: Microbial nodes
Nodes of the ecological network of gut microbiome in the low-dose and high-dose groups.
Low-dose group							High-dose group
0 week	4 week	8 week	0|4 week	0|8 week	4|8 week	0|4|8 week	0 week	4 week	8 week	0|4 week	0|8 week	4|8 week	0|4|8 week
Brevibacillus	NP25	BSV43	PSB_M_3	1_68	Acetobacterium	Achromobacter	Delftia	`	Acinetobacter	Desulfosporosinus	Candidatus_Hamiltonella	Achromobacter	Acidaminococcus
Candidatus_Arthromitus	Pseudomonas	Carnobacterium	Succinivibrio	Caldicoprobacter	Alkaliphilus	Acidaminococcus	Flexispira	Facklamia	Natronincola_Anaerovirgula	Haemophilus	PSB_M_3	BSV43	Alkaliphilus
L7A_E11	Rhodoplanes	Delftia		GW_34	Ethanoligenens	Allobaculum	Parvimonas	Leuconostoc	Peptococcus	Pediococcus	Succinivibrio	Eubacterium	Allobaculum
Slackia	Sulfurimonas	Flexispira		Lactobacillus	Gracilibacter	Anaerobiospirillum	Sulfuricurvum	Pseudoalteromonas	Sedimentibacter	vadinHB04		Peptoniphilus	Anaerococcus
		Gallicola		Natronincola_Anaerovirgula	Haemophilus	Anaerococcus	Sulfurimonas	Slackia	Tindallia_Anoxynatronum			Propionibacterium	Anaerofilum
		Geosporobacter_Thermotalea		Peptococcus	Leptotrichia	Anaerofilum	Tissierella_Soehngenia	Turicibacter	Vibrio				Anaerostipes
		Helcococcus			Paenibacillus	Anaerostipes		p_75_a5	WH1_8				Anaerotruncus
		Parvimonas			Pelosinus	Anaerotruncus			u114				Anaerovibrio
		Pseudoalteromonas			RFN20	Anaerovibrio							Anaerovorax
		Sedimentibacter			Syntrophomonas	Anaerovorax							Arsenophonus
		Shewanella			Tindallia_Anoxynatronum	Arsenophonus							Bacillus
		Stenotrophomonas			Turicibacter	Bacillus							Bacteroides
		Tepidimicrobium			Vibrio	Bacteroides							Blautia
		Tissierella_Soehngenia				Blautia							Brenneria
						Brenneria							Buchnera
						Buchnera							Bulleidia
						Bulleidia							Butyrivibrio
						Butyrivibrio							Caldicoprobacter
						Caloramator							Caloramator
						Campylobacter							Campylobacter
						Candidatus_Blochmannia							Candidatus_Blochmannia
						Candidatus_Hamiltonella							Candidatus_Phlomobacter
						Candidatus_Phlomobacter							Candidatus_Regiella
						Candidatus_Regiella							Catenibacterium
						Catenibacterium							Catonella
						Catonella							Cetobacterium
						Cetobacterium							Citrobacter
						Citrobacter							Clostridiisalibacter
						Clostridiisalibacter							Clostridium
						Clostridium							Collinsella
						Collinsella							Coprobacillus
						Coprobacillus							Coprococcus
						Coprococcus							Desulfotomaculum
						Desulfosporosinus							Desulfurispora
						Desulfotomaculum							Dialister
						Desulfurispora							Dickeya
						Dialister							Dorea
						Dickeya							Edwardsiella
						Dorea							Enterobacter
						Edwardsiella							Enterococcus
						Enterobacter							Epulopiscium
						Enterococcus							Erwinia
						Epulopiscium							Ethanoligenens
						Erwinia							Faecalibacterium
						Eubacterium							Filifactor
						Faecalibacterium							Finegoldia
						Filifactor							Fusibacter
						Finegoldia							Fusobacterium
						Fusibacter							GW_34
						Fusobacterium							Gemella
						Gluconacetobacter							Geosporobacter_Thermotalea
						Helicobacter							Gluconacetobacter
						Klebsiella							Gracilibacter
						Lachnobacterium							Granulicatella
						Lachnospira							Helcococcus
						Lactococcus							Helicobacter
						Megamonas							Klebsiella
						Megasphaera							Lachnobacterium
						Mitsuokella							Lachnospira
						Mogibacterium							Lactobacillus
						Morganella							Lactococcus
						Moryella							Leptotrichia
						Oribacterium							Megamonas
						Oscillospira							Megasphaera
						Others							Mitsuokella
						Oxobacter							Mogibacterium
						Pectinatus							Morganella
						Peptoniphilus							Moryella
						Peptostreptococcus							Oribacterium
						Phascolarctobacterium							Oscillospira
						Photorhabdus							Others
						Plesiomonas							Oxobacter
						Prevotella							Paenibacillus
						Proteiniclasticum							Pectinatus
						Proteus							Pelosinus
						Providencia							Peptostreptococcus
						Pseudobutyrivibrio							Phascolarctobacterium
						Roseburia							Photorhabdus
						Ruminobacter							Plesiomonas
						Ruminococcus							Prevotella
						SMB53							Proteiniclasticum
						Salmonella							Proteus
						Sarcina							Providencia
						Schwartzia							Pseudobutyrivibrio
						Selenomonas							Pseudomonas
						Serratia							RFN20
						Sharpea							Roseburia
						Shuttleworthia							Ruminococcus
						Sodalis							SMB53
						Sporomusa							Salmonella
						Staphylococcus							Sarcina
						Streptococcus							Schwartzia
						Succiniclasticum							Selenomonas
						Sutterella							Serratia
						Symbiobacterium							Sharpea
						Tepidibacter							Shuttleworthia
						Thermoanaerobacterium							Sodalis
						Trabulsiella							Sporomusa
						Veillonella							Staphylococcus
						WAL_1855D							Streptococcus
						Yersinia							Succiniclasticum
													Sutterella
													Symbiobacterium
													Syntrophomonas
													Tepidibacter
													Thermoanaerobacterium
													Trabulsiella
													Veillonella
													WAL_1855D
													Yersinia
